# Supplementary material for: Electrospray Beta-Glucan Particle Coated PVP/CA Electrospun Mat as a Potential Scaffold for Dental Tissue Regeneration
Source: Polymers (Basel). 2025 Oct 5;17(19):2693. doi: 10.3390/polym17192693 (PMC12526963; doi:10.3390/polym17192693)
Supplement: Supplementary file 1 [file polymers-17-02693-s001.zip]

Archive with 1 entries (1 files):
- polymers-3872838-supplementary.pdf
